# Supplementary material for: The mammary gland-specific marsupial ELP and eutherian CTI share a common ancestral gene
Source: BMC Evol Biol. 2012 Jun 8;12:80. doi: 10.1186/1471-2148-12-80 (PMC3426482; doi:10.1186/1471-2148-12-80)
Supplement: Additional file 12 — Table S5 Tammar wallaby mammary gland cDNA microarray data presented in Figure 7. Global normalised Cy3/Cy5 gene expression data for (i) ELP, (ii) LGB and (iii) GAPDH - throughout the lactation cycle derived from custom-made tammar mammary gland cDNA microarrays. Stages of the reproductive cycle investigated included the virgin female mammary gland, Phase 1 (pregnancy), Phase 2A (early lactation), Phase 2B (mid-lactation) and Phase 3 (late lactation). The EBI ArrayExpress Accesion number (E-MTAB-1057) and GenBank Accession numbers for each clone (microarray spot) are provided, plus the average expression of ELP, CTI and LGB and the associated standard deviation and standard errors. [file 1471-2148-12-80-S12.xls]

## Sheet: Sheet1
Additional file 12 - Table S5. Tammar wallaby mammary gland cDNA microarray data presented in Figure 7
Global normalised Cy3/Cy5 gene expression data for (i) ELP (ii) LGB and (iii) GAPDH - throughout the lactation cycle from custom-made tammar mammary gland EST cDNA microarrays. Microarray experiment data (E-MTAB-1057) was submitted to the EBI ArrayExpress Archive.
Phases include: the Virgin female mammary gland, Phase 1 (pregnancy), Phase 2A (early lactation), Phase 2B (mid-lactation) and Phase 3 (late lactation).
Clone identities (GenBank Accesssions) for ELP, LGB and GAPDH are provided below.
(i) ELP clones	GenBank Accession	Virgin female mammary gland			Phase 1 - Pregnancy			Phase 2A - Early Lactation			Phase 2B - Mid-Lactation			Phase 3 - Late Lactation
		a_V1	a_V2	a_V3	b_d005P	b_d022P	b_d025P	c_d001L	c_d005L	c_d080L	c_d130L	c_d168L	c_d180L	c_d213L	c_d220L	c_d260L
SGT20m3_B01	EX199339	0.81	0.59	0.71	0.77	0.83	0.64	3.44	3.57	4.37	2.49	0.58	1	0.58	1.48	1.04
SGT20p3_C08	EX200229	1.41	0.53	0.42	0.76	1.55	1.12	3.76	5.86	7.5	2.93	0.61	0.95	0.47	0.92	1
SGT20c1_G02	EX195759	1.35	0.55	0.48	0.9	0.98	0.76	2.39	2.78	4.88	2.08	0.6	1.24	0.59	0.97	0.98
Ave. expression		1.19	0.556667	0.536667	0.81	1.12	0.84	3.19667	4.07	5.58333	2.5	0.596667	1.06333	0.546667	1.12333	1.00667
Std. Dev.		0.330454	0.0305505	0.15308	0.0781025	0.379868	0.2498	0.716682	1.59972	1.67936	0.425088	0.0152753	0.155027	0.0665833	0.309892	0.0305505
SEM		0.190788	0.0176383	0.0883805	0.0450925	0.219317	0.144222	0.413777	0.923598	0.969576	0.245425	0.00881917	0.0895048	0.0384419	0.178916	0.0176383
(ii) LGB clones	GenBank Accession	Virgin female mammary gland			Phase 1 - Pregnancy			Phase 2A - Early Lactation			Phase 2B - Mid-Lactation			Phase 3 - Late Lactation
		a_V1	a_V2	a_V3	b_d005P	b_d022P	b_d025P	c_d001L	c_d005L	c_d080L	c_d130L	c_d168L	c_d180L	c_d213L	c_d220L	c_d260L
SGT20j6_G09	EX198737	0.24	0.11	0.08	0.18	0.33	0.51	1.46	1.52	3.14	2.92	2.38	3.99	4.17	5.06	2.67
SGT20q3_B06	EX200470	0.2	0.14	0.13	0.2	0.24	0.36	1.64	1.75	2.37	1.98	1.98	4.48	4.83	6.29	3.45
SGT20f2_A11	EX196871	0.71	0.69	0.78	0.77	0.43	0.53	1.34	1.29	1.46	1	1.68	1.44	1.54	1.16	1.23
SGT20h1_B04	EX197428	0.76	0.52	0.48	0.66	0.26	0.51	1.55	1.48	1.48	0.98	2	1.86	2.03	1.28	1.33
SGT20i4_C12	EX198075	0.32	0.08	0.07	0.17	0.4	0.64	1.29	1.25	2.5	2.49	2.22	3.72	3.57	6.28	2.47
SGT20s2_G01	EX201427	0.83	0.7	0.69	0.79	0.38	0.61	1.57	1.52	1.29	0.87	1.68	1.52	1.43	1.19	1.12
SGT20n2_A09	EX199587	0.28	0.12	0.1	0.18	0.42	0.84	0.95	1.15	2.61	2.23	1.69	2.78	3.94	5.34	3.93
Ave. expression		0.382381			0.421429	0.351429	0.571429	1.4	1.42286	2.12143	1.78143	1.94714	2.82714	3.07286	3.8	2.31429
Std. Dev.		0.284656			0.300856	0.0766874	0.148484	0.234805	0.20459	0.709634	0.828924	0.28123	1.25511	1.38001	2.46447	1.12709
SEM		0.062117			0.113713	0.0289851	0.0561218	0.0887479	0.0773278	0.268217	0.313304	0.106295	0.474385	0.521594	0.931484	0.425999
(iii) GAPDH clones	GenBank Accession	Virgin female mammary gland			Phase 1 - Pregnancy			Phase 2A - Early Lactation			Phase 2B - Mid-Lactation			Phase 3 - Late Lactation
		a_V1	a_V2	a_V3	b_d005P	b_d022P	b_d025P	c_d001L	c_d005L	c_d080L	c_d130L	c_d168L	c_d180L	c_d213L	c_d220L	c_d260L
SGT20v2_A01	EX202667	1.01	1.12	1	0.92	1.06	1.08	0.94	0.99	0.97	0.99	1.03	0.93	0.93	1.02	0.96
SGT20j6_E09	EX198715	1.43	1.58	1.05	0.95	1.27	1.09	1.05	1.12	0.89	0.86	0.58	0.74	0.84	0.77	0.96
Ave. expression		1.19833			0.935	1.165	1.085	0.995	1.055	0.93	0.925	0.805	0.835	0.885	0.895	0.96
Std. Dev.		0.245879			0.0212132	0.148492	0.00707107	0.0777817	0.0919239	0.0565685	0.0919239	0.318198	0.13435	0.0636396	0.176777	0
SEM		0.10038			0.015	0.105	0.005	0.055	0.065	0.04	0.065	0.225	0.095	0.045	0.125	0
